# Supplementary material for: An Updated Taxonomy of Talaromyces (Trichocomaceae, Eurotiales): New Series and Species
Source: J Fungi (Basel). 2026 Jul 1;12(7):485. doi: 10.3390/jof12070485 (PMC13413039; doi:10.3390/jof12070485)
Supplement: Supplementary file 1 [file jof-12-00485-s001.zip]

Archive with 19 entries (19 files):
- FigureS10_Purpurei_BenA.pdf
- FigureS11_Purpurei_CaM.pdf
- FigureS12_Purpurei_RPB2.pdf
- FigureS13_Subinflati_BenA.pdf
- FigureS14_Subinflati_CaM.pdf
- FigureS15_Subinflati_RPB2.pdf
- FigureS16_Talaromyces_BenA.pdf
- FigureS17_Talaromyces_CaM.pdf
- FigureS18_Talaromyces_RPB2.pdf
- FigureS1_Bacillispori_BenA.pdf
- FigureS2_Bacillispori_CaM.pdf
- FigureS3_Bacillispori_RPB2.pdf
- FigureS4_Helici_BenA.pdf
- FigureS5_Helici_CaM.pdf
- FigureS6_Helici_RPB2.pdf
- FigureS7_Islandici_BenA.pdf
- FigureS8_Islandici_CaM.pdf
- FigureS9_Islandici_RPB2.pdf
- Supplementary legends.pdf
